# Supplementary material for: Computational and Pharmacological Evaluation of Carveol for Antidiabetic Potential
Source: Front Pharmacol. 2020 Jul 29;11:919. doi: 10.3389/fphar.2020.00919 (PMC7403477; doi:10.3389/fphar.2020.00919)
Supplement: Supplementary file 10 [file Table_1.xlsx]

## Sheet: Sheet1
				Carveol at different concentrations
				Average absorbence
65.690uMol/ml	2.089	2.068	2.082	Average	2.07967	S.D	0.0106927	SEM	0.00617342	% Inhibition		73.0161
32.845 uMol/ml	1.824	1.836	1.831	Average	1.83033	S.D	0.00602771	SEM	0.0034801	% Inhibition		61.9625
19.707 uMol/ml	1.572	1.587	1.581	Average	1.58	S.D	0.00754983	SEM	0.0043589	% Inhibition		50.8645
6.569 uMol/ml	1.355	1.369	1.358	Average	1.36067	S.D	0.00737111	SEM	0.00425572	% Inhibition		41.1408
3.284 uMol/ml	1.102	1.097	1.095	Average	1.098	S.D	0.00360555	SEM	0.00208167	% Inhibition		29.4961
1.642 uMol/ml	0.96	0.946	0.966	Average	0.957333	S.D	0.0102632	SEM	0.00592546	% Inhibition		23.2599
0.821 uMol/ml	0.759	0.78	0.742	Average	0.760333	S.D	0.0190351	SEM	0.0109899	% Inhibition		14.5264
				Acarbose at different concentrations
				Average absorbence
15.489 uMol/ml	2.661	2.669	2.664	Average	2.66467	S.D	0.00404145	SEM	0.00233333	% Inhibition		98.9508
7.744 uMol/ml	2.427	2.434	2.421	Average	2.42733	S.D	0.00650641	SEM	0.00375648	% Inhibition		88.4291
4.646 uMol/ml	2.203	2.209	2.199	Average	2.20367	S.D	0.00503322	SEM	0.00290593	% Inhibition		78.5134
1.548 uMol/ml	2.052	2.056	2.045	Average	2.051	S.D	0.00556776	SEM	0.00321455	% Inhibition		71.7452
0.774 uMol/ml	1.783	1.769	1.791	Average	1.781	S.D	0.0111355	SEM	0.0064291	% Inhibition		59.7754
0.387 uMol/ml	1.317	1.336	1.308	Average	1.32033	S.D	0.0142945	SEM	0.00825295	% Inhibition		39.3527
0.193 uMol/ml	1.071	1.059	1.065	Average	1.065	S.D	0.006	SEM	0.0034641	% Inhibition		28.0331
				Average absorbence
Blank	2.592	2.671	2.802	Average	2.68833
Negative	0.432	0.478	0.388	Average	0.432667
